# Supplementary material for: Age-Related Macular Degeneration and Incident Stroke: A Systematic Review and Meta-Analysis
Source: PLoS One. 2015 Nov 18;10(11):e0142968. doi: 10.1371/journal.pone.0142968 (PMC4651536; doi:10.1371/journal.pone.0142968)
Supplement: S1 Data — (XLS) [file pone.0142968.s001.xls]

## Sheet: Storke and AMD
Series	Author	PMID	Year of Publication	Mean Age (SD)	% women	Total population	Any AMD	Non-neovascular AMD	Neovascular AMD	population at risk	Main outcome measure	secondary analyses	Exact primary end point in AMD population	Exact primary end point in NON-AMD population	Exact secondary end point in AMD population	Exact secondary end point in NON-AMD population			Stroke in AMD	AMD	Stroke in non-AMD	No AMD		Period of follow-up(years)			Adjusted Risk estimates					Model used for confounding adustment	Adjustment variables
7	Voutilainen-Kaunisto et al	11092291	2000	55	52.4	277	21			277	10-year cardiovascular mortality in AMD in diabetic patients	CVD mortality 8 of 21 patients with AMD; MI 9 of 18 patients with AMD; Stroke 4 of 19 patients with AMD	8	19	9 for MI, and 4 for stroke	24 (MI)	14 (stroke)		4	19	14	100		10								logistic regression analysis	not reported. Only compared frequencies. No HR or RR reported for stroke
12	Alexander et al	18054636	2007	80.5	59	62179			15 771	62179	In-patient rates of MIs and ischemic CVAs in new-onset neovascular AMD patients and matched controls from 2001 to 2003		321 MI; 52 Hemorrhagic strokes; 503 Ischemic strokes; 546 any stroke	925 MI; 219 Hemorrhagic strokes; 1520 Ischemic strokes; 1710 any stroke										2									not reported.
2	Nguyen-Koa at al	18779491	2008	75 (10)	59.4	of stroke	7203	na	na	27 411	incidence rate (rate ratios, RR) of hospitalized MI, CVA in subjects with and without AMD		117 MI; 103 CVA	467 MI; 446 CVA					103	7203	446	20208		1.45 (1.5 for AMD and 1.4 for control)			0.58	0.56				cox proportional hazard model	Angina, cardiac arrhythmia, Charlson score, CHF, DM, heart disease, history of MI, hx of CVA, HLD, HTN, CVA
	Liao et al	19516892	2008	75	50	1303186	137838	110645	27193	1303186	stroke and mi												2				1.21	1.18	1.31				age, gender, race, HTN, DM
1	Sun et al	19592102	2009	79.9	64.76	1786 participants free of CHD or 2228 participants free of stroke	292	277	25	4014	HR of Incident CHD and stroke in early and late AMD patients	subcategories of early and late AMD	Early had 64 CHD and 36 strokes (at risk: 1484); Late had 4 CHD and 4 strokes (at risk: 1465)	For Early: 234 (CHD) and 158(stroke) For Late: 156 (CHD) and 158 strokes	see table 2 on the paper (too subclassified by eye exam finding categories)	see table 2 on the paper			40	379	158	1849		6		1.57	0.78		1.05	1.43		cox proportional hazard model	adjusting for age, gender, race, systolic and diastolic blood pressure, hypertension status, fasting glucose, triglyceride, low-density lipoprotein cholesterol, cigarette smoking, pack years of smoking, and C-reactive protein
6	HU et al	20150546	2010	62.7(16.8)	39.7	1254	209		209	1254	5-year stroke-free survival rate in patients with neovascular AMD	Subgroups of age HR in <65 yo (not significant) and >65 yo (HR 2.21)	38	104					38	112	104	511		5			2.01	1.98 men	2.07 women	2.21		cox proportional hazard model	age, gender, monthly income, hypertension, diabetes, CHD, hyperlipidemia, level of urbanization, and the geographical location of the community in which the patient resided
9	Wieberdink et al	21680903	2011	67.6	59.6	6207	2259	2165	93	6207	incidence of stroke by subtype (hemorrhagic and ischemic)		Early AMD 367 with any stroke; Late 33 for any stroke	326 all strokes	Early had 201 ischemic and 32 hemorrhagic; Late had 8 ischemic and 6 hemorrhagic	188 ischemic stroke	21 hemorraghic stroke		188	3948	209	2259		13.6		1.56						cox proportional hazard models	Adjusted for age, sex, diabetes, systolic blood pressure, antihypertensive medication, current smoking, total cholesterol and high-density lipoprotein cholesterol, body mass index, carotid artery plaques, C-reactive protein, and alcohol intake
8	Ikram et al	22535267	2012	61.9	41.4	12 216 (AMD: 576 had early and 15 late)	591	576	15	12 216	incidence of stroke by subtype (hemorrhagic and ischemic)		For any AMD: 45 all stroke; 38 ischemic, 7 hemorrhagic. For early AMD: 45 all stroke, 38 ischemic, 7 hemorrhagic	574, 510, 50					45(38 ischemic)	591	574(510 ischemic)	11625		13.4		1.51	2.64	1.42	1.56	1.47	2.72	Cox proportional Harzard Model	Mean arterial blood pressure, antihypertensive medications, fasting glucose, total cholesterol, high-density lipoprotein cholesterol, triglyceride levels, body mass index, atrial fibrillation, white blood cell count, cigarette smoking, and alcohol consumption status
5	Fernandez et al	22197438	2012	62.0(10.2)	52.4	6233	895	893	27	6814	HR of incident CAD/CVD events	HR by Subtypes of AMD and CHD, CVD and CVD/CHD. Subgroup analyses by ethnicity and	Early 45 CHDs and 59 CVDs; Late 3 CHDs and 4 CVDs	233 CHD; 325 CVD's					11	895	94	5914		5.4		1.01	1.03	1.63	0.99	1.01	1.72	cox proportional hazard model	Age, gender, race, hypertension, cigarette smoking, site of enrolment, C-reactive protein, level of education and diabetes, body mass index, serum total cholesterol and LDL-cholesterol
